# Supplementary material for: Study on wild medicinal plant resources and their applied ethnology in multiethnic areas of the Gansu–Ningxia–Inner Mongolia intersection zone
Source: J Ethnobiol Ethnomed. 2023 May 20;19:18. doi: 10.1186/s13002-023-00585-5 (PMC10199607; doi:10.1186/s13002-023-00585-5)
Supplement: Supplementary file 1 — Additional file 1. Ethnobotanical research questionnaire. [file 13002_2023_585_MOESM1_ESM.xlsx]

## Sheet: Supplementary table 1
Table S1 Ethnobotanical research questionnaire
Reporter information
Name		Gender		Age		Birthplace		Ethnicity	Occupation		Telephone
Information of investigation
Address		Longitude and latitude				Altitude		Others
Survey content
1. Do you have the habit of medicinal wild plants in your area?											是	否
2.Have you ever collected and used wild medicinal plants?
3.Do you know the names of wild medicinal plants you have collected and used?
4.When did you use wild medicinal plants?
5.Have you collected and used wild medicinal plants in recent 5 years?
6.Would you like to provide some information about the wild medicinal plants you have collected and used?
7.Can you show some medicinal plants that you have collected and used?
Plants information
Plants name	Type of plant		Medical parts		Medicinal category		Method of application			Indications or functions
